# Supplementary material for: Interleukin-6 is dispensable in pituitary normal development and homeostasis but needed for pituitary stem cell activation following local injury
Source: Front Endocrinol (Lausanne). 2022 Dec 22;13:1092063. doi: 10.3389/fendo.2022.1092063 (PMC9815540; doi:10.3389/fendo.2022.1092063)
Supplement: Supplementary file 4 [file Table_1.xlsx]

## Sheet: Blad1
Supplementary Table 1 | Overview of the primary and secondary antibodies used for immunofluorescence staining
Primary antibodies
Antigen	Host	Clone/Catalogue #	Company	Dilution
ACTH	Rabbit		Dr. A.F Parlow, NHPP, Harbor-UCLA Medical Center, Torrance, CA	1:5,000
CK8/18	Guinea pig	GP11	Progen	1:200
E-CAD	Rabbit	24E10	Cell Signalling technology	1:400
GH	Guinea pig		Dr. A.F Parlow, NHPP, Harbor-UCLA Medical Center, Torrance, CA	1:1,000
	Rabbit		Dr. A.F Parlow, NHPP, Harbor-UCLA Medical Center, Torrance, CA	1:10,000
Ki67	Mouse	B56	BD Bioscience	1:100
PIT1	Rabbit		Gift Karine Rizzoti	1:500
PRL	Guinea pig		Dr. A.F Parlow, NHPP, Harbor-UCLA Medical Center, Torrance, CA	1:2,500
	Rabbit		Dr. A.F Parlow, NHPP, Harbor-UCLA Medical Center, Torrance, CA	1:10,000
SOX2	Goat	GT15098	Immune Systems	1:750
	Rabbit	AB92494	Abcam	1:2,000
αGSU	Guinea pig		Dr. A.F Parlow, NHPP, Harbor-UCLA Medical Center, Torrance, CA	1:1,000
Secondary antibodies
Antigen (fluorophore)	Host	Clone/Catalogue #	Company	Dilution
Goat IgG (Alexa 555)	Donkey	A-21432	Thermo Fisher Scientific	1:1,000
Guinea pig IgG (FITC)	Donkey	706-545-148	Jackson Immuno Research	1:500
Mouse IgG (Alexa 488)	Donkey	A-32766	Thermo Fisher Scientific	1:1,000
Mouse IgG (Alexa 555)	Donkey	A-31570	Thermo Fisher Scientific	1:1,000
Rabbit IgG (Alexa 488)	Donkey	A-21206	Thermo Fisher Scientific	1:1,000
Rabbit IgG (Alexa 555)	Donkey	A-31572	Thermo Fisher Scientific	1:1,000
