# Supplementary material for: Interleukin-6 is dispensable in pituitary normal development and homeostasis but needed for pituitary stem cell activation following local injury
Source: Front Endocrinol (Lausanne). 2022 Dec 22;13:1092063. doi: 10.3389/fendo.2022.1092063 (PMC9815540; doi:10.3389/fendo.2022.1092063)
Supplement: Supplementary file 5 [file Table_2.xlsx]

## Sheet: Blad1
	Supplementary Table 2 | Overview of primer sequences used for gene expression analysis
	Primer sequences
	Target	Forward (5' > '3)	Reverse (5' > '3)
	Actb	GCTGAGAGGGAAATCGTGCGTG	CCAGGGAGGAAGAGGATGCGG
	Cntf	TCTGTAGCCGCTCTATCTGG	GGTACACCATCCACTGAGTCAA
	Ct1	AAGATCCGCCAGACACACAACC	TGAGAAGCCCGGCAGCCCAAA
	Il1b	TGGACCTTCCAGGATGAGGACA	GTTCATCTCGGAGCCTGTAGTG
	Il11	CTGACGGAGATCACAGTCTGGA	GGACATCAAGTCTACTCGAAGCC
	Il22	GCTTGAGGTGTCCAACTTCCAG	ACTCCTCGGAACAGTTTCTCCC
	Il31	ACAACGAAGCCTACCCTGGT	ACATCCCAGATGCCTGCTTTAT
	Infg	GCCACGGCACAGTCATTGA	TGCTGATGGCCTGATTGTCTT
	Lif	CCCATGCCTGATACGCCTG	CAAGTGGGAGTGCAAACTGAC
	Osm	ATGCAGACACGGCTTCTAAGA	TTGGAGCAGCCACGATTGG
	Tnf	GGTGCCTATGTCTCAGCCTCTT	GCCATAGAACTGATGAGAGGGAG
	Il6	CACGGCCTTCCCTACTTCAC	TGCCATTGCACAACTCTTTTCT
